# Supplementary material for: Surgical Management of Foot Syndactyly: The State of the Art and a Treatment Algorithm Based on a Literature Review
Source: J Clin Med. 2025 Jan 27;14(3):830. doi: 10.3390/jcm14030830 (PMC11818453; doi:10.3390/jcm14030830)
Supplement: Supplementary file 1 [file jcm-14-00830-s001.zip]

Archive with 1 entries (1 files):
- jcm-3319748-supplementary.pdf
